# Supplementary material for: The effectiveness of governmental nonpharmaceutical interventions against COVID-19 at controlling seasonal influenza transmission: an ecological study
Source: BMC Infect Dis. 2022 Apr 4;22:331. doi: 10.1186/s12879-022-07317-2 (PMC8977560; doi:10.1186/s12879-022-07317-2)
Supplement: Supplementary file 2 — Additional file 2: Table S4. Confidence intervals (Median (P0.025, P0.975)) of the spearman correlation coefficients of NPIs with different lag days and the influenza suppression index. [file 12879_2022_7317_MOESM2_ESM.xlsx]

## Sheet: Sheet1
Table S4 Confidence intervals (Median (P0.025, P0.975)) of the spearman correlation coefficients of NPIs with different lag days and the influenza suppression index
Lag day	School closure	Workplace closure	Public events cancellation	Gathering limitation	Public transport suspension	Stay at home requirements	Domestic travelling restriction	International travelling restriction	Unemployed subsidy	Debt relief	Health education promotion	Testing policy	Contact tracing	Mask wearing requirements
0	0.5131 (0.4307, 0.5902)	0.5090 (0.4414, 0.5786)	0.4405 (0.3521, 0.5229)	0.5369 (0.4675, 0.6039)	0.4222 (0.3355, 0.4955)	0.5029 (0.4305, 0.5676)	0.4906 (0.4018, 0.5718)	0.4411 (0.3598, 0.5183)	0.4357 (0.3577, 0.5044)	0.3064 (0.2241, 0.3786)	0.4364 (0.3502, 0.5167)	0.4717 (0.3954, 0.5438)	0.4304 (0.3423, 0.5115)	0.1685 (0.0670, 0.2662)
1	0.5270 (0.4475, 0.5999)	0.5227 (0.4515, 0.5909)	0.4543 (0.3699, 0.5339)	0.5432 (0.4736, 0.6119)	0.4103 (0.3252, 0.4867)	0.5018 (0.4273, 0.5709)	0.4869 (0.3965, 0.5686)	0.4585 (0.3773, 0.5362)	0.4302 (0.3506, 0.4966)	0.2988 (0.2185, 0.3741)	0.4312 (0.3507, 0.5141)	0.4546 (0.3811, 0.5293)	0.4308 (0.3446, 0.5105)	0.1602 (0.0553, 0.2563)
2	0.5290 (0.4506, 0.6040)	0.5309 (0.4612, 0.5984)	0.4664 (0.3827, 0.5456)	0.5466 (0.4770, 0.6154)	0.4129 (0.3277, 0.4890)	0.4971 (0.4235, 0.5642)	0.4904 (0.4002, 0.5712)	0.4644 (0.3824, 0.5451)	0.4262 (0.3442, 0.4923)	0.3029 (0.2241, 0.3742)	0.4310 (0.3518, 0.5145)	0.4442 (0.3696, 0.5189)	0.4260 (0.3370, 0.5073)	0.1602 (0.0553, 0.2563)
3	0.5252 (0.4451, 0.6011)	0.5339 (0.4642, 0.5961)	0.4798 (0.4007, 0.5531)	0.5489 (0.4802, 0.6188)	0.4043 (0.3237, 0.4792)	0.4894 (0.4126, 0.5590)	0.4596 (0.3719, 0.5410)	0.4487 (0.3667, 0.5275)	0.4164 (0.3349, 0.4842)	0.2953 (0.2172, 0.3709)	0.4365 (0.3545, 0.5194)	0.4477 (0.3743, 0.5234)	0.4260 (0.3370, 0.5073)	0.1625 (0.0558, 0.2603)
4	0.5269 (0.4491, 0.6003)	0.5348 (0.4673, 0.6008)	0.4860 (0.4084, 0.5607)	0.5462 (0.4801, 0.6166)	0.4190 (0.3352, 0.4920)	0.4959 (0.4194, 0.5634)	0.4482 (0.3602, 0.5305)	0.4457 (0.3638, 0.5220)	0.3927 (0.3106, 0.4606)	0.2804 (0.2051, 0.3573)	0.4398 (0.3591, 0.5215)	0.4458 (0.3702, 0.5198)	0.4354 (0.3460, 0.5169)	0.1717 (0.0687, 0.2639)
5	0.5439 (0.4668, 0.6147)	0.5105 (0.4406, 0.5734)	0.4871 (0.4095, 0.5596)	0.5452 (0.4757, 0.6143)	0.4057 (0.3191, 0.4796)	0.4929 (0.4198, 0.5601)	0.4768 (0.3895, 0.5548)	0.4393 (0.3565, 0.5182)	0.4019 (0.3198, 0.47)	0.2859 (0.2093, 0.3628)	0.4371 (0.3551, 0.5188)	0.4490 (0.3762, 0.5241)	0.4320 (0.3377, 0.5145)	0.1717 (0.0687, 0.2639)
6	0.5242 (0.4458, 0.5975)	0.4701 (0.3915, 0.5464)	0.4656 (0.3891, 0.5428)	0.4954 (0.4196, 0.5670)	0.3941 (0.3074, 0.4708)	0.4491 (0.3674, 0.5249)	0.4343 (0.3443, 0.5195)	0.4198 (0.3296, 0.5001)	0.3464 (0.2616, 0.4229)	0.2375 (0.1521, 0.3241)	0.4197 (0.3314, 0.5060)	0.4071 (0.3243, 0.4894)	0.4076 (0.3176, 0.4926)	0.1392 (0.0348, 0.2382)
7	0.5187 (0.4396, 0.5916)	0.4686 (0.3913, 0.5394)	0.4605 (0.3805, 0.5346)	0.4883 (0.4149, 0.5594)	0.3796 (0.2961, 0.4658)	0.4360 (0.3544, 0.5164)	0.4210 (0.3333, 0.5033)	0.4062 (0.3124, 0.4868)	0.3431 (0.2597, 0.4172)	0.2309 (0.1479, 0.3135)	0.4458 (0.3560, 0.5268)	0.4130 (0.3306, 0.4934)	0.4174 (0.3259, 0.5032)	0.1326 (0.0270, 0.2315)
8	0.4914 (0.4092, 0.5685)	0.4565 (0.3797, 0.5302)	0.4614 (0.3803, 0.5351)	0.4920 (0.4188, 0.5595)	0.3539 (0.2634, 0.4357)	0.4365 (0.3599, 0.5107)	0.4086 (0.3237, 0.4917)	0.4101 (0.3172, 0.4919)	0.3319 (0.2469, 0.4080)	0.2221 (0.1423, 0.3081)	0.4396 (0.3521, 0.5171)	0.4041 (0.3210, 0.4862)	0.4210 (0.3285, 0.5042)	0.1263 (0.0212, 0.2260)
9	0.4789 (0.3960, 0.5569)	0.4431 (0.3668, 0.5189)	0.4366 (0.3534, 0.5126)	0.4730 (0.3993, 0.5439)	0.3539 (0.2634, 0.4357)	0.4196 (0.3417, 0.4954)	0.4131 (0.3259, 0.4966)	0.4152 (0.3274, 0.5002)	0.3267 (0.24, 0.4057)	0.2317 (0.1504, 0.3132)	0.4358 (0.3491, 0.5153)	0.3930 (0.3094, 0.4770)	0.4214 (0.3322, 0.5049)	0.1263 (0.0212, 0.2260)
10	0.4729 (0.3892, 0.5520)	0.4363 (0.3605, 0.5116)	0.4425 (0.3567, 0.5199)	0.4670 (0.3905, 0.5398)	0.3466 (0.2564, 0.4323)	0.4032 (0.3289, 0.4827)	0.3847 (0.2965, 0.4692)	0.4013 (0.3118, 0.4835)	0.3197 (0.2318, 0.3994)	0.2296 (0.1484, 0.3123)	0.4374 (0.3496, 0.5186)	0.3956 (0.3122, 0.4763)	0.42 (0.3303, 0.5029)	0.1248 (0.0196, 0.2238)
11	0.4672 (0.3847, 0.5460)	0.4315 (0.3547, 0.5094)	0.4398 (0.3554, 0.5178)	0.4630 (0.3861, 0.5368)	0.3549 (0.2702, 0.4399)	0.4066 (0.3342, 0.4860)	0.3664 (0.2777, 0.4525)	0.3959 (0.3038, 0.4808)	0.2959 (0.2105, 0.3745)	0.2154 (0.1346, 0.2958)	0.4214 (0.3345, 0.5063)	0.3889 (0.2995, 0.4727)	0.4244 (0.3373, 0.5068)	0.1346 (0.0289, 0.2333)
12	0.4675 (0.3911, 0.5435)	0.4066 (0.3267, 0.4828)	0.4309 (0.3533, 0.5089)	0.4573 (0.3792, 0.5323)	0.3257 (0.2395, 0.4165)	0.3893 (0.3150, 0.4726)	0.3796 (0.2953, 0.4629)	0.3943 (0.3026, 0.4794)	0.3038 (0.2237, 0.3799)	0.2202 (0.1357, 0.3006)	0.4293 (0.3396, 0.5107)	0.3907 (0.3026, 0.4770)	0.4260 (0.3370, 0.5093)	0.1346 (0.0289, 0.2333)
13	0.4333 (0.3525, 0.5155)	0.3616 (0.2763, 0.4434)	0.3984 (0.3166, 0.4790)	0.4005 (0.3168, 0.4796)	0.3089 (0.2197, 0.3995)	0.3553 (0.2721, 0.4419)	0.3431 (0.2539, 0.4346)	0.3673 (0.2724, 0.4554)	0.2519 (0.1647, 0.3359)	0.1513 (0.0563, 0.2445)	0.4162 (0.3229, 0.4998)	0.3372 (0.2494, 0.4246)	0.3929 (0.2997, 0.4815)	0.1051 (0.0048, 0.2040)
14	0.4266 (0.3475, 0.5115)	0.36 (0.2708, 0.4402)	0.3783 (0.2924, 0.4618)	0.3926 (0.3127, 0.4699)	0.2890 (0.2002, 0.3818)	0.3385 (0.2488, 0.4263)	0.3313 (0.2412, 0.4235)	0.35 (0.2516, 0.4409)	0.2444 (0.1580, 0.3290)	0.1333 (0.0434, 0.2255)	0.4267 (0.3341, 0.5096)	0.3475 (0.2563, 0.4338)	0.4132 (0.3193, 0.4961)	0.0982 (-0.0022, 0.1959)
